# Supplementary material for: A Novel Approach to Waste Recycling and Dye Removal: Lithium-Functionalized Nanoparticle Zeolites
Source: Molecules. 2024 Sep 29;29(19):4643. doi: 10.3390/molecules29194643 (PMC11478182; doi:10.3390/molecules29194643)
Supplement: Supplementary file 1 [file molecules-29-04643-s001.zip]

Archive with 1 entries (1 files):
- molecules-3232266-supplementary.pdf
